# Supplementary material for: A NLP Pipeline for the Automatic Extraction of a Complete Microorganism’s Picture from Microbiological Notes
Source: J Pers Med. 2022 Aug 31;12(9):1424. doi: 10.3390/jpm12091424 (PMC9504513; doi:10.3390/jpm12091424)
Supplement: Supplementary file 1 [file jpm-12-01424-s001.zip]

Archive with 1 entries (1 files):
- jpm-1833734-SI.xlsx
