# Supplementary material for: A NLP Pipeline for the Automatic Extraction of a Complete Microorganism’s Picture from Microbiological Notes
Source: J Pers Med. 2022 Aug 31;12(9):1424. doi: 10.3390/jpm12091424 (PMC9504513; doi:10.3390/jpm12091424)
Supplement: Supplementary file 1 [file jpm-12-01424-s001.zip › jpm-1833734-SI.xlsx]

## Sheet: Notes
Commenti
coltura mista: -GRAM POSITIVI (stafilococchi e/o affini) -LIEVITI
GRAM POSITIVI (STAPHILOCOCCHI e/o AFFINI )
GRAM POSITIVI
Presenza di più morfotipi batterici. Se indicato clinicamente, si consiglia nuova urinocoltura, prelevata in modo appropriato e inviata in laboratorio entro i tempi corretti.
Ricerca gene Tossina B: NEG. - Ricerca gene Tossina Binaria: NEG. (analisi in PCR)
Antibioticosensibilità in vitro di S. maltophilia non determinabile (eccetto trimetoprim/sulfam.). Resistenza costitutiva di S. maltophilia ad ampicillina-sulbactam, amoxicillina-clavulan., ceftriaxone, cefotaxime, ertapenem, imipenem, meropenem.
GRAM NEGATIVI
Microrganismo Alert.
Microrganismi anaerobi non caratterizzabili.
più Presenza dimorfotipi batterici. Se indicato clinicamente, si consiglia nuova urinocoltura, prelevata in modo appropriato e inviata in laboratorio entro i tempi corretti.
Streptococco A. Deducibile sensibilità ad amoxicillina (cross-sensibilità con benzilpenicillina).
lattobacilli assenti
PRESENZA DI CISTI DI GIARDIA
BACILLI GRAM NEGATIVI
Bacilli Gram neg. (Enterobacteriacee non-Alert)
Ricerca gene Tossina B: NEG. - Ricerca gene Tossina Binaria: NEG. (analisi in PCR).
Microrganismo Alert
Bacilli Gram neg. (profilo proteomico riferibile a Klebsiella pneumoniae)
Microrganismo NON Alert
Microrganismo NON Alert
Gram positivi (enterococchi).
Assenza di geni di resistenza ai glicopeptidi (vanA/ B).
GRAM POSITIVI (morfologia microscopica riferibile ad Enterococchi/Streptococchi)
coltura mista: -Gram positivi -Gram negativi (profilo proteomico riferibile ad Acinetobacter baumannii) Nota: Propensione di A. baumannii alla pan-resistenza, eccetto colistina (microrganismo Alert)
Nota: Propensione di A. baumannii alla pan-resistenza, eccetto colistina (microrganismo Alert)
GRAM NEGATIVI
Ceppo ESBL-positivo.
Streptococco A. Deducibile sensibilità ad amoxicillina (cross-sensibilità con benzilpenicillina).
Flora orofaringea.
Fenotipo riferibile ad MRSA
Integraz. referto provvisorio del 05-05-2018.
Antibiotipo stafilococcico riferibile a MRSA. Microrganismi Alert.
Campione inviato in fecal swab. Non idoneo. Si consiglia ripetere prelievo.
Antibiotipo stafilococcico riferibile a MRSA (microrganismo Alert).
Presenza di più morfotipi batterici. Se indicato clinicamente, si consiglia eseguire urinocoltura, prelevata in modo appropriato e inviata in laboratorio entro i tempi corretti.
Resistenza costitutiva di Enterococcus spp. alle cefalosporine.
Si segnala colonizzazione (10.000 UFC/mL) da Streptococcus constellatus, beta-emolitico, gruppo non-B. Ceppo sensibile ad amoxicillina, clindamicina, vancomicina, teicoplanina. Attività in vitro dei macrolidi non determinabile su S. constellatus. Nota: S. constellatus è causa occasionale di setticemia neonatale.
Flora batterica mista (3 UFC).
Flora batterica mista (15 UFC).
Flora batterica mista (80 UFC).
Presenza di più morfotipi batterici. Se indicato clinicamente, si consiglia nuova urinocoltura, prelevata in modo appropriato e inviata in laboratorio entro i tempi corretti.
Specie a patogenicità affine a Staphylococcus aureus.
Ricerca Listeria su tampone vaginale.
Flora microbica contaminante genitourinaria-enterica
Gram positivi (stafilococchi e/o affini)
Ricerca gene Tossina B: POS. Ricerca gene Tossina Binaria: NEG. (analisi in PCR)
Gram positivi (stafilococchi e/o affini).
RICERCA GENE TOSSINA B: NEG- RICERCA GENE TOSSINA BINARIA : NEG. ( ANALISI IN PCR ).
Gram positivi (stafilococchi e/o affini)
BACILLI GRAM NEGATIVI Assenza dei geni di resistenza ai carbapenemi
Ceppo di significato clinico dubbio. Antibiogramma non eseguibile su Corynebacterium spp.
Ricerca gene Tossina B: NEG. - Ricerca gene Tossina Binaria: NEG. (analisi in PCR).
Ricerca gene Tossina B: POS. - Ricerca gene Tossina Binaria: NEG. (analisi in PCR).
GRAM POSITIVI
Ricerca gene Tossina B: NEG. - Ricerca gene Tossina Binaria: NEG.
Streptococco A.
Ricerca gene Tossina B: NEG. - Ricerca gene Tossina Binaria: NEG. (analisi in PCR).
Nota: si segnala copresenza di due ceppi di Streptococco B.
COLTURA: negativa. MICROSCOPIA: presenza di 'clue cells'; flora lattobacillare rarefatta; leucociti assenti. ESAMI AGGIUNTIVI: Fishy Odor Test POS. COMMENTO: quadro riferibile a dismicrobismo vaginale/vaginosi batterica.
Si segnala colonizzazione (10.000 UFC/mL) da Streptococcus constellatus, beta-emolitico, gruppo non-B. Ceppo sensibile ad amoxicillina, ceftriaxone, clindamicina, vancomicina, teicoplanina. Attività in vitro dei macrolidi non determinabile su S. constellatus. Nota: S. constellatus è causa occasionale di setticemia nenonatale.
Assenza di criteri approvati per la valutazione dell'antibioticosuscettibilità in vitro di S. maltophilia (eccetto trimetoprim/sulfam.) Resistenza intrinseca (specie-correlata) ad ampicillina-sulbactam, amoxicillina-clavulan., ceftriaxone, cefotaxime, ertapenem, imipenem, meropenem Microrganismo Alert
Assenza di criteri approvati per la valutazione dell'antibioticosuscettibilità in vitro di Stenotrophomonas maltophilia (eccetto trimetoprim/sulfam.) Resistenza intrinseca (specie-correlata) a ampicillina-sulbactam, amoxicillina-clavulan., ceftriaxone, cefotaxime, ertapenem, imipenem, meropenem
Streptococco A. Deducibile sensibilità ad amoxicillina (cross-sensibilità con benzilpenicillina).
BACILLI GRAM NEGATIVI
Isolato aspergillare di significato clinico dubbio (colonizzazione orofaringea?). Antibiotipo stafilococcico riferibile a MRSA (microrganismo Alert).
GRAM POSITIVI ( Stafilococchi e/o affini )
Morfologia microscopica riferibile ad emocoltura mista (Stafilococchi ed Enterococchi/Streptococcaceae)
RICERCA GENE TOSSINA B: POS - RICERCA GENE TOSSINA BINARIA: NEG. ( ANALISI IN PCR ).
Presenza di più morfotipi batterici. Se indicato clinicamente, si consiglia nuova urinocoltura, prelevata in modo appropriato e inviata in laboratorio entro i tempi corretti.
Ricerca gene Tossina B: DUBBIA. Ricerca gene Tossina Binaria: NEG. (analisi in PCR) NOTA: si consigflia ripetere su nuovo campione
Cocchi Gram pos. (Staphylococcus spp.)
Gram positivi.
RICERCA GENE TOSSINA B: NEG- RICERCA GENE TOSSINA BINARIA: NEG. ( ANALISI IN PCR ).
Gram positivi (enterococchi/streptococchi, o affini).
Flora Gram positiva mista: 1. stafilococchi, o affini. 2. enterococchi/streptococchi, o affini.
Ricerca gene Tossina B: POS. - Ricerca gene Tossina Binaria: NEG. (analisi in PCR).
Ricerca gene Tossina B: NEG. - Ricerca gene Tossina Binaria: NEG. (analisi in PCR).
Assenza di criteri approvati per la valutazione dell'antibioticosuscettibilità in vitro di S. maltophilia (eccetto trimetoprim/sulfam.) Resistenza intrinseca (specie-correlata) ad ampicillina-sulbactam, amoxicillina-clavulan., ceftriaxone, cefotaxime, ertapenem, imipenem, meropenem Microrganismo Alert
Flora microbica mista: 1. Gram positivi (stafilococchi e/o affini). 2. Gram negativi.
RIPETE CONTAMINATO (avvisato rep)
Nota: S. lugdunensis ha patogenicità affine a Staphylococcus aureus.
Presenza di Candida spp
campione insufficiente.
Ricerca gene Tossina B: POS. - Ricerca gene Tossina Binaria: NEG.
Gram positivi (stafilococchi e/o affini).
Gram positivi (stafilococchi e/o affini)
Gram positivi (stafilococchi e/o affini).
Ricerca gene Tossina B: POS. - Ricerca gene Tossina Binaria: NEG. (analisi in PCR).
Ceppo di E. coli ESBL-POSITIVO.
Antimicogramma non eseguibile su C. rugosa.
MICETI
Ricerca gene Tossina B: POS. - Ricerca gene Tossina Binaria: POS. (analisi in PCR). Rilevata mutazione TcdC, correlata a tratto di ipervirulenza (sierogruppo 027).
Cocchi GRAM POSITIVI (morfologia microscopica riferibile a Streptococcus spp.,) Nota :agglutinazione al lattice positiva per streptococcus pneumoniae
flora microbica mista:rare colonie
propensione di A. baumannii alla pan-resistenza (microrganismo Alert).
Gram negativi (profilo proteomico riferibile ad Acinetobacter baumannii) Nota: Propensione di A. baumannii alla pan-resistenza, eccetto colistina (microrganismo Alert)
gram positivi (streptococchi/enterococchi ) agglutinazione al lattice positiva per streptococcus pneumoniae
S. lugdunensis ha patogenicità affine a Staphylococcus aureus.
Gram positivi (stafilococchie/o affini)
Ceppo di C. striatum significato clinico dubbio. Antibiogramma non eseguibile su Corynebacterium spp.
Presenza di flora contaminante entero-cutanea
antibiotipo riferibile a MRSA
Integraz. referto provvisorio del 15-05-2018. Attività in vitro di ciprofloxacina temporaneamente non determinabile.
Antimicogramma non eseguibile su C. lusitaniae. Integraz. referto provvisorio del 11/05/2018.
Integraz. referto provvisorio del 11/05/2018. Antimicogramma non eseguibile su C. lusitaniae. Antibioticosensibilità in vitro di S. maltophilia non determinabile (eccetto trimetoprim/sulfam.). Resistenza costitutiva di S. maltophilia ad ampicillina-sulbactam, amoxicillina-clavulan., ceftriaxone, cefotaxime, ertapenem, imipenem, meropenem.
Flora batterica mista (9 UFC).
Flora batterica mista (8 UFC).
Lesione trocanterica.
Lesione sacrale.
Antibiogramma non eseguibile su Bacillus spp.
Antimicogramma non eseguibile su S. cerevisiae. Propensione di S. cerevisiae alla resistenza a fluconazolo. Attesa sensibilità di S. cerevisiae ai polieni (nistatina).
Streptococco beta-emolitico, gruppo C/G. Patogenicità affine a Streptococco A. Deducibile sensibilità ad amoxicillina (cross-sensibilità con benzilpenicillina).
GRAM POSITIVI (morfologia microscopica riferibile ad Enterococchi/Streptococchi) Profilo proteomico riferibile ad Enterococcus faecalis Attesa sensibilità di E. faecalis ad ampicilina
coltura mista.
Microrganismi Gram negativi anaerobi.
Antibiogramma NON eseguibile sul microrganismo isolato
GRAM NEGATIVI
Nota: il solo t. vaginale (in assenza del rettale) non ha significato (se neg.) ai fini dello screening per Streptococco B.
Integraz. referto provvisorio del 15-05-2018.
Integraz. referto provviso del 12-05-2018. Antibiotipo stafilococcico riferibile a MRSA (microrganismo Alert).
Ricerca gene Tossina B: NEG. - Ricerca gene Tossina Binaria: NEG.
Antimicogramma non eseguibile su C. kefyr.
IMPOSSIBILE COMPLETARE ANALISI PER PROBLEMA TECNICO. PREGASI INVIARE NUOVO CAMPIONE.
Attività in vitro di pip./tazo. non determinabile sul ceppo in esame.
Ceppo produttore di enzimi ESBL
Integraz. referto provvisorio del 12/05/2018.
IMPOSSIBILE COMPLETARE ANALISI PER PROBLEMA TECNICO - PREGASI INVIARE NUOVO CAMPIONE
Antibiotipo riferibile a MRSA (microrganismo Alert).
Si segnala deselezione di resistenza a colistina rispetto al precedente referto (del 30-11-2017).
y3
coltura mista: -Gram neg. -Gram positivi
coltura mista: -Bacilli Gram neg. (Enterobacteriacee non-Alert) -Gram positivi (stafilococchi e/o affini)
coltura mista: BACILLI GRAM NEGATIVI / GRAM POSITIVI
Ceppo ESBL-pos.
flora microbica oro faringea contaminante
Ceppo di E. coli ESBL-pos.
Antibiogramma NON eseguibile sul microrganismo isolato (Verosimile contaminazione ambientale)
errore tecnico :ripetere prelievo
Si segnala colonizzazione da S. lugdunensis (1000 UFC/mL), ceppo pan-sensibile. S. lugdunensis ha patogenicità affine a S. aureus.
GRAM NEGATIVI riferibil a Enterobacteriaceae KPC-pos. (microrganismo Alert)
Ricerca gene Tossina B: POS. - Ricerca gene Tossina Binaria: POS.
Ricerca gene Tossina B: POS. Ricerca gene Tossina Binaria: POS. (analisi in PCR) Rilevata mutazione TcdC, correlata a tratto di ipervirulenza (sierogruppo 027).
Ricerca gene Tossina B: NEG. Ricerca gene Tossina Binaria: NEG. (analisi in PCR)
Flora microbica contaminante genitourinaria-enterica. Nota: Streptococco B assente.
ESITO RICERCA MOLECOLARE Streptococcus agalactiae (Streptococco B): POSITIVO
Ricerca Gene Tossina B e Tossina Binaria : NEGATIVA ( Metodica in Biologia Molecolare )
cocchi Gram positivi
BASSA POSITIVITA'
Flora genitourinaria.
Antibiogramma non eseguibile su Corynebacterium spp.
Ricerca gene Tossina B: POS - Ricerca gene Tossina Binaria: NEG.
Antibioticosensibilità in vitro di S. maltophilia non determinabile (eccetto trimetoprim/sulfam.). Resistenza costitutiva di S. maltophilia ad ampicillina-sulbactam, amoxicillina-clavulan., ceftriaxone, cefotaxime, ertapenem, imipenem, meropenem.
L'ESAME è stato eseguito in data 13/05/2018 h.17:00 referto n.10623064 L'indagine microbiologica non è indicata per il follow-up terapeutico.
Gram negativi.
Esito analisi molecolare riferibile a Enterobacteriaceae KPC-pos. (microrganismo Alert)
Ceppo KPC-positivo.
Flora microbica contaminante genitourinaria-enterica. Nota: Streptococco B assente.
Ricerca gene Tossina B: negativa Ricerca gene Tossina Binaria: negativa (analisi in PCR ).
Bacilli Gram neg. (profilo proteomico riferibile a Pseudomonas aeruginosa)
Integraz. comunicaz. provvisoria del 19-05-2018. Antibioticosensibilità in vitro di S. maltophilia non determinabile (eccetto trimetoprim/sulfam.). Resistenza costitutiva di S. maltophilia ad ampicillina-sulbactam, amoxicillina-clavulan., ceftriaxone, cefotaxime, ertapenem, imipenem, meropenem.
GRAM POSITIVI Esito spettrometria: E. faecalis Attesa sensibilità di E. faecalis ad ampicilina
FLORA MICROBICA CONTAMINANTE GENITOURINARIA-ENTERICA
Antimicogramma non eseguibile sui miceti filamentosi. Ceppo fungino di significato clinico dubbio (colonizzante?). Opportuna valutazione su secondo campione.
Nota: integrazione di comunicazione preliminare (telefonica) del 19-05-2018.
Presenza di Trichophyton rubrum
Ricerca Gene Tossina B e Tossina Binaria : NEGATIVA ( Metodica in Biologia Molecolare )
Antibiogramma non eseguibile sul ceppo in esame.
Cocchi Gram pos. (Staphylococcus spp.
Chriseobacterium indologenes (100 UFC/mL). Antibiogramma non eseguibile su Chryseobacterium spp. Potenziale patogeno opportunista.
Ricerca Enterovirus (Coxsackie, Echo, Polio, EV) su eluato di tampone orofaringeo.
Si segnala riscontro di Hafnia alvei (specie a potenziale patogenicità enterica). Ceppo sensibile a ceftriaxone, gentamicina, cotrimoxazolo; ceppo resistente ad amoxicillina-clavulanico.
microrganismi Alert.
Antimicogramma non eseguibile su C. lusitaniae. Propensione di C. lusitaniae alla selezione di resistenza ai polieni.
Flora microbica contaminante genitourinaria-enterica. Streptococco B assente.
Ricerca Serratia marcescens.
Ricerca S. marcescens.
Carica microbica esigua, di significato clinico improbabile, salvo gestazione.
Antimicogramma non eseguibile su S. cerevisiae. Propensione di S. cerevisiae alla resistenza a fluconazolo/itraconazolo. Attesa sensibilità di S. cerevisiae ai polieni.
Nota: si osserva rarefazione della flora lattobacillare, in assenza di un quadro franco di vaginosi batterica.
Streptococco A. Deducibile sensibilità ad amoxicillina (cross-sensibilità con benzilpenicillina). Integraz. referto provvisorio del 19-05-2018.
Gram positivi (stafilococchi er/o affini)
Gram positivi (stafilococchi e/o affini)
Integraz. referto provvisorio del 21-05-2018. Attività in vitro di ciprofloxacina temporaneamente non determinabile su Salmonella spp.
Ricerca Gene Tossina B e Tossina Binaria : NEGATIVA ( Metodica in Biologia Molecolare )
Attività in vitro di ciprofloxacina temporaneamente non determinabile su Salmonella spp.
GRAM NEGATIVI. Profilo metabolico-biochimico riferibile a Salmonella spp. (antibiogramma in corso). Integraz. referto provvisorio del 19-05-2018.
Integraz. referto provvisorio del 19-05-2018. Streptcococcus pseudopneumoniae (100 UFC/mL). Specie a patogenicità affine a S. pneumoniae (Pneumococco). Ceppo sensibile ad ampicillina, cefotaxime, ceftriaxone, cloramfenicolo, levofloxacina, linezolid, rifampicina, teicoplanina, vancomicina, cotrimoxazolo. Ceppo resistente a clindamicina, eritromicina. Sensibilità intermedia a tetraciclina.
Ricerca gene Tossina B: POS. - Ricerca gene Tossina Binaria: NEG. (analisi in PCR).
Ricerca Gene Tossina B : POSITIVA Ricerca Gene Tossina Binaria : NEGATIVA ( Metodo in Biologia Molecolare )
GRAM POSITIVI: Morfologia microscopica riferibile ad emocoltura mista (Stafilococchi ed Enterococchi/Streptococcaceae) Esito spettrometria: E. faecium
IMPOSSIBILE COMPLETARE ANALISI PER PROBLEMA TECNICO. PREGASI INVIARE NUOVO CAMPIONE.
Integraz. referto provvisorio del 19-05-2018.
IMPOSSIBILE COMPLETARE ANALISI PER PROBLEMA TECNICO. PREGASI INVIARE NUOVO CAMPIONE.
Integraz. referto provvisorio del 19-05-2018. Microrganismi Alert.
Antibiotipo stafilococcico riferibile a MRSA. Microrganismi Alert.
Nota: il tampone cavo orale non include la ricerca di Streptococchi beta-emolitici (pertinenti al tampone faringeo/tonsillare).
Flora contaminante genitourinaria.
Integraz. referto provvisorio del 24-05-2018.
Antibiotipo stafilococcico riferibile a MRSA (microrganismo Alert). Ceppo enterococcico a genotipo vanA (microrganismo Alert). Integraz. referto provvisorio del 19-05-2018.
Si osservano cellule lievitiformi (4 cellule/campo, 40X). Presenti immagini suggestive per capsula Cryptococcus-like.
Si segnala incremento inusuale (in C. albicans) di MIC a fluconazolo.
Integraz. referto provvisorio del 19-05-2018. Microrganismo Alert.
Gram positivi (stafilococchi e/ o affini)
Ceppo di significato clinico dubbio.
Ceppo metabolicamente difettivo (antibiogramma non eseguibile).
Nota 1: S. lugdunensis ha patogenicità affine a S. aureus. Nota 2. Enterococco a genotipo vanA (microrganismo Alert).
Nota: S. lugdunensis ha patogenicità affine a S. aureus.
Ricerca gene Tossina B: NEG. Ricerca gene Tossina Binaria: NEG. (analisi in PCR)
Antibiotipo stafilococcico riferibile a MRSA (microrganismo Alert). Integraz. referto provvisorio del 21-05-2018.
RICERCA GENE TOSSINA B: POS- RICERCA GENE TOSSINA BINARIA: NEG. ( ANALISI IN PCR ).
A. baumannii è microrganismo Alert.
Gram positivi (stafilococchi, o affini).
Ricerca Gene Tossina B e Tossina Binaria : NEGATIVA ( Metodica : Biologia Molecolare )
RICERCA GENE TOSSINA B e BINARIA: NEG. ( ANALISI IN PCR ).
La resistenza di basso livello a imipenem è comune in Proteus spp.
Si segnala resistenza inusuale a daptomicina.
Ceppo di E. coli ESBL-POSITIVO.
IMPOSSIBILE COMPLETARE ANALISI PER PROBLEMA TECNICO - PREGASI INVIARE NUOVO CAMPIONE
Streptococcus agalactiae (Streptococco B) PRESENTE
Antibiogramma non eseguibile su Micrococcus spp.
Ricerca gene Tossina B: Positiva Ricerca gene Tossina Binaria: Positiva (analisi in PCR)
Flora commensale orofaringea. (Secrezione purulenta dotto di Stenone).
Integraz. referto provvisorio del 22-05-2018.
Antibiogramma non eseguibile su Gemella spp.
La ricerca del Thricomonas vaginalis eseguita in Biologia Molecolare è risultata "negativa"
Microrganismi Alert. Antibiotipo stafilococcico riferibile a MRSA.
Flora batterica mista: 1) Gram negativi 2) Gram positivi (stafilococchi e/o affini)
Flora microbica mista (integraz. di referto provvisorio inviato in data 21-05-2018, ore 21.56): 1. Gram negativi (profilo proteomico riferibile ad Acinetobacter baumannii-microrganismo Alert) 2. Gram positivi (MRSA presente-microrganismo Alert) Nota: propensione di A. baumannii alla pan-resistenza, salvo colistina.
Presenza di più morfotipi batterici. Se indicato clinicamente, si consiglia nuova urinocoltura, prelevata in modo appropriato e inviata in laboratorio entro i tempi corretti.
Streptococco beta-emolitico, gruppo C/G. Patogenicità faringo-tonsillare similare a Streptococco A. Deducibile sensibilità ad amoxicillina (cross-sensibilità con benzilpenicillina).
Referto da valutare in sede clinica
Presenza di più morfotipi batterici. Se indicato clinicamente, si consiglia nuova urinocoltura, prelevata in modo appropriato e inviata in laboratorio entro i tempi corretti
Integrazione del preliminare di emocoltura precedentemente inviata: coltura mista: -Bacilli Gram neg. (Enterobacteriacee non-Alert) -Gram positivi ( Enterococcus faecalis) Attesa sensibilità di E. faecalis ad ampicilina
Immunocromatografia per P. falciparum, P. ovale, P. vivax, P. malariae.
Valutazione del referto in sede clinica (probabile contaminazione)
Presenza di flora batterica mista: 1) Lieviti 2) Gram negativi
Ricerca gene Tossina B: POS. - Ricerca gene Tossina Binaria: NEG.
antibiogramma non eseguibile per corynebacterium spp
RICERCA GENE TOSSINA B / BINARIA: NEG. ( ANALISI IN PCR ).
S. lugdunensis ha patogenicità affine a S. aureus.
coltura mista: LIEVITI / GRAM POSITIVI (stafilococchi e/o affini)
Antimicogramma non eseguibile su Geotrichum spp. Attesa resistenza a fluconazolo/itraconazolo.
IMPOSSIBILE COMPLETARE ANALISI PER PROBLEMA TECNICO - PREGASI INVIARE NUOVO CAMPIONE.
Si segnala la presenza di lieviti
Batterio Alert.
GRAM POSITIVI
Presenza di flora saprofita oro-faringea
Streptococco beta-emolitico, gruppo non-A, non-B.
antibiogramma sovrapponibile a quello del germe isolato su coltura urinaria
Flora microbica contaminante genitourinaria-enterica.
Significatività clinica dubbia, in assenza di quadro microscopico riferibile a vaginosi batterica/dismicrobismo vaginale
Antigene GDH e Tossina A/B : POSITIVI ( Test rapido immunoenzimatico ) Ricerca Gene Tossina B e Tossina Binaria : POSITIVA ( Metodo in Biologia Molecolare )
Si segnala colonizzazione (100 UFC/mL) da S. aureus (non-MRSA). Ceppo pan-sensibile, eccetto benzilpenicillina e cotrimoxazolo.
Ricerca Antigene GDH: NEG. Ricerca tossine A/B: NEG. (Immunocromatografia)
coltura mista: GRAM POSITIVI / BACILLI GRAM NEGATIVI
Integraz. referto provvisorio del 26-05-2018. Si segnala resistenza a colistina.
Ricerca Antigene GDH: POS. Ricerca tossine A/B: POS. (Immunocromatografia)
Ricerca Antigene GDH: POS. Ricerca tossine A/B: POS. (Immunocromatografia)
Ricerca gene Tossina B: POS. Ricerca gene Tossina Binaria: POS. (analisi in PCR) Rilevata mutazione TcdC, correlata a tratto di ipervirulenza (sierogruppo 027).
Ceppo di K. pneumoniae ESBL-POSITIVO.
Integraz. referto provvisorio del 28-05-2018.
Clostridium difficile assente (Immunocromatografia).
Integraz. referto provvisorio del 29-05-2018.
Flora microbica mista: 1. Stafilococchi, o affini 2. Miceti (lieviti)
Gram positivi (stafilococchi, o affini).
Nota: ceppo di Streptococco B non rilevabile in PCR (a causa di mutazione/assenza del gene 'cfb'). Pregasi portare in visione il presente referto in caso di futuri tamponi per Streptococco B.
Miceti (lieviti).
Resistenza costitutiva di E. faecium ai betalattamici.
Flora Gram pos. mista: 1. stafilococchi, o affini 2. enterococchi/streptococchi, o affini
Immunocromatografia negativa per P. falciparum, P. ovale, P. vivax, P. malariae
Streptococco beta-emolitico, gruppo non-A. Attività in vitro di macrolidi e fluorochinoloni non determinabile su S. gordonii.
Esito DUBBIO. Opportuna ripetizione su nuovo campione.
Integraz. referto provvisorio del 01-06-2018.
Clostridium difficile assente.
Presenza di più morfotipi batterici. Se indicato clinicamente, si consiglia urinocoltura, prelevata in modo appropriato e inviata in laboratorio entro i tempi corretti.
Integraz. referto provvisorio del 31/05/18.
Gram negativi (Enterobacterales [ex-Enterobacteriaceae] non-Alert).
Antibiotipo stafilococcico riferibile a MRSA (microrganismo Alert).
Lieviti
Flora microbica mista: 1. Gram positivi (stafilococchi, o affini) 2. Miceti (lieviti).
Presenza di flora batterica mista: 1) Gram positivi (streptococchi e/o enterococchi) 2) Gram positivi (stafilococchi e/o affini)
Presenza di flora batterica mista: 1) Lieviti 2) Gram positivi (enterococchi e/o streptococchi) 3) Gram positivi (stafilococchi e/o affini)
Gram positivi (enterococchi).
Ricerca gene Tossina B: negativa Ricerca gene Tossina Binaria: negativa (analisi in PCR).
Ricerca gene Tossina B: negativa Ricerca gene Tossina Binaria : negativa (analisi in PCR).
GRAMM POSITIVI
MIMPOSSIBILE COMPLETARE ANALISI PER PROBLEMA TECNICO - PREGASI INVIARE NUOVO CAPIONE
Fora microbica mista: 1. bacilli Gram positivi (profilo spettrometrico riferibile a Bacillus cereus) 2. miceti (lieviti)
Integraz. referto provvisorio del 31/05/2018.
Integraz. referto provvisorio del 31-05-2018. A. baumannii è microrganismo Alert.
Antibiogramma non eseguibile su Corynebacterium spp. - Attesa suscettibilità a vancomicina - Ceppo di significato clinico dubbio (saprofita?)
Integraz. referto provvisorio del 31-05-2018.
Integrazione del dato preliminare inviato in data 08/06/2018 Nota: Attività in vitro di ciprofloxacina temporaneamente non determinabile su Salmonella spp.
Flora contaminante rare colonie
Gram positivi (stafilocchi e/o affini)
Ceppo produttore di ESBL
Eseguiti esami aggiuntivi per ricerca Salmonella e Yersinia enterocolitica risultati negativi
ceppo enterococcico vanA-microrganismo Alert.
Gram positivo (stafilococchi e/o affini)
Presenza di più morfotipi batterici. Se indicato clinicamente, si consiglia urinocoltura, prelevata in modo appropriato e inviata in laboratorio entro i tempi corretti.
Gram negativi. (Profilo proteomico riferibile a: Stenotrophomonas maltophilia.) Nota: Resistenza costitutiva di S. maltophilia ad ampicillina-sulbactam, amoxicillina-clavulan., ceftriaxone, cefotaxime, ertapenem, imipenem, meropenem. Attività in vitro di molecole diverse da trimetoprim/sulfa non determinabile, Si segnala che la maggior parte dei ceppi di S. maltophilia è sensibile a trimetoprim/s…
MIC trimetoprim-sulfa. non determinabile. Antibioticosensibilità in vitro di S. maltophilia non determinabile (eccetto trimetoprim/sulfa.). Resistenza costitutiva di S. maltophilia ad ampicillina-sulbactam, amoxicillina-clavulan., ceftriaxone, cefotaxime, ertapenem, imipenem, meropenem.
Gram negativi (profilo proteomico riferibile a S. maltophilia).
Gram positvi (stafilococchi e/o affini)
Prsenza di flora batterica mista: 1) Gram negativi 2) Gram positivi (enterococchi e/o streptococchi)
Ceppo potenzialmente tossinogenico di C. difficile (gene tossina B rilevato in PCR). Tossine A/B non prodotte (Immunocromatografia negativa).
Si segnala colonizzazione da S. aureus non-MRSA (1000 UFC/mL). Ceppo pan-sensibile, eccetto benzilpenicillina.
MIC trimetoprim-sulfa. non determinabile. Resistenza costitutiva di S. maltophilia ad ampicillina-sulbactam, amoxicillina-clavulan., ceftriaxone, cefotaxime, ertapenem, imipenem, meropenem.
Gram negativi
Gram positivi (enterococchi/streptococchi o affini)
Presenza di flora batterica mista: 1) Gram negativi 2) Gram positivi (stafilococchi e/o affini)
Clostridium difficile assente (Immunocromatografia).
La resistenza di basso livello a imipenem è comune in Morganella spp.
Antibiogramma non eseguibile sul ceppo in esame per motivi tecnici.
Gram positivi (Corynebacteriaceae)
Ricerca gene Tossina B: Negativa Ricerca gene Tossina Binaria : Negativa (Analisi in PCR)
Gram posiitvi (stafilococchi e/o affini)
test eseguibile su striscio a fresco
ceppo KPC-positivo (microrganismo Alert)
nota: Staphylococcus lugdunensis ha patogenicita' affine a Staphylococcus aureus.
Integrazione del dato preliminare inviato in data 07/06/2018 Nota: Attività in vitro di ciprofloxacina temporaneamente non determinabile
Antimicogramma NON eseguibile su S. cerevisiae Attese ridotta suscettibilità a fluco/itraconazolo e sensibilità ai polieni (nistatina)
Propensione di C. glabrata alla selezione di resistenza a fluconazolo, in vivo.
Flora batterica mista numerose colonie
Gram positivi (enterococchi/streptococchi, o affini)
Integraz. referto provvisorio del 10-06-2018.
Gram positivi (stafilococchi e/o affini))
GRAM POSITIVI (staphilococchi e/o affini)
Ricerca Antigene GDH: POS. - Ricerca tossine A/B: POS. (Immunocromatografia).
Eggerthella lenta (identificazione proteomica). Antibiogramma non eseguibile su batteri anaerobi
Gram positivi a metabolismo anaerobio
Integraz. comunicaz. provvisoria del 07-06-2018. Gram negativi (profilo proteomico riferibile ad A. baumannii). Nota: propensione di A. baumannii alla pan-resistenza (microrganismo Alert).
Integrazione del dato preliminare inviato in data 10/06/2018
Fenotipo riferibile a MRSA
Integrazione del referto provvisorio inviato in data 10/06/2018. Si segnala resistenza a colistina
Ricerca Antigene GDH: POS. - Ricerca tossine A/B: NEG. (Immunocromatografia).
Ceppo produttore ESBL
GRAM POSTIVI
Gram positivi (streptococchi/enterococchi, o affini)
germe alert
Ceppo ESBL positivo
Integraz. referto provvisorio del 09-06-2018. Ceppo di K. pneumoniae ESBL-pos.
Eseguito su emocoltura Gram negativi
Si segnala colonizzazione (1000 UFC/mL) da Staphylococcus aureus non-MRSA. Ceppo pan-sensibile, eccetto benzilpenicillina.
Non si osservano cellule riferibili a lieviti in alcuno dei campi microscopici esaminati (ingrandimento 40X).
Integraz. referto provvisorio del 17-06-2018.
La resistenza di basso livello a imipenem è comune in Morganella spp.
Gram positivi (streptococchi/enterococchi, o affini )
Si segnala resistenza a colistina
Nota: presenza di ceppo NON tossinogenico di C. difficile (significato clinico nullo).
Assenza di geni (di C. difficile) correlati a produzione di tossine B e Binaria.
Ricerca Antigene GDH: POS. - Ricerca tossine A/B: neg (Immunocromatografia).
Ricerca Antigene GDH: POS. - Ricerca tossine A/B: POS. (Immunocromatografia).
flora microbica mista :rare colonie
Si segnala colonizzazione da S. aureus non-MRSA (1000 UFC/mL). Ceppo pan-sensibile, eccetto aminoglicosidi, fluorochinoloni.
Ricerca Antigene GDH: NEG. - Ricerca tossine A/B: NEG. (Immunocromatografia).
IMPOSSIBILE COMPLETARE ANALISI PER PROBLEMA TECNICO - PREGASI INVIARE NUOVO CAMPIONE.
Ricerca Antigene GDH: POS. - Ricerca tossine A/B: POS. (Immunocromatografia)
Ricerca gene Tossina B: POS. - Ricerca gene Tossina Binaria: POS.
Nota 1: Streptococco beta-emolitico, gruppo non-A. Nota 2: attività in vitro macrolidi non determinabile su S. anginosus.
Nota: il solo t. vaginale (in assenza del rettale) non ha significato (se neg.) ai fini dello screening per Streptococco B.
Ricerca gene Tossina B: POS. - Ricerca gene Tossina Binaria: POS.
Integraz. referto provvisorio del 16-06-2018.
Ricerca gene tossina B e Binaria = negativa Metodica in PCR
Antibiogramma non eseguibile sui microrganismi anaerobi.
Gram positivi (Corynebacteriaceae).
Flora Gram pos. mista: 1. Stafilococchi, o affini. 2. Streptococchi/Enterococchi, o affini.
Ricerca Antigene GDH:positivo (immunocromatografia) Ricerca gene Tossina B: positiva Ricerca gene Tossina Binaria: positiva (analisi in PCR).
Ricerca gene Tossina B: negativa Ricerca gene Tossina Binaria: negativa (analisi in PCR).
Si segnala produzione di enzimi ESBL da parte di ambedue i ceppi di E. coli.
Gram negativi
Si segnala colonizzazione da S. aureus non-MRSA (20.000 UFC/mL). Ceppo resistente a benzilpenicillina, tetraciclina, cotrimoxazolo; sensibilità intermedia a clindamicina.
Integraz. referto provvisorio del 13-06-2018.
IMPOSSIBILE COMPLETARE ANALISI PER PROBLEMA TECNICO. PREGASI INVIARE NUOVO CAMPIONE.
Integraz. referto provvisorio del 17-06-2018. Microrganismi Alert.
errore tecnico ripetere
RICERCA GENE TOSSINA B: POS. RICERCA GENE TOSSINA BINARIA: NEG. ( ANALISI IN PCR ).
Gram negativi (Enterobacterales [ex-Enterobacteriaceae]).
Si segnala colonizzazione da S. aureus non-MRSA (100 UFC/mL). Ceppo pan-sensibile, eccetto benzilpenicillina.
Ricerca Antigene GDH: NEG. - Ricerca tossine A/B: NEG. (Immunocromatografia).
Presenza di flora batterica mista: 1) Gram positivi (enterococchi/streptococchi, o affini ) 2) Gram positivi (stafiilococchi e/o affini)
A. baumannii è microrganismo Alert. Integraz. referto provvisorio del 19-06-2018.
Antigene GDH : POSITIVO , TOSSINA A/B : POSITIVO ( Test immuno-enzimatico ) Riceca Gene Tossina B e Tossina Binaria :POSITIVO , 027 Presumptive POS. ( Metodica in biologia molecolare )
Nota: seppo di G. vaginalis clinicamente significativo se associato a quadro microscopico riferibile a vaginosi batterica/dismicrobismo vaginale.
Ricerca Antigene GDH: POS.
Ceppo metabolicamente difettivo - antibiogramma non eseguibile.
IMPOSSIBILE COMPLETARE ANALISI COLTURALE PER PROBLEMA TECNICO. PREGASI INVIARE NUOVO CAMPIONE.
Nota: si segnala che lo 0.5-1% dei ceppi di Streptococco B non è rilevabile in PCR (rischio di false negatività, in assenza di coltura).
Integraz. referto provvisorio del 16-06-2018. Streptococco beta-emolitico, gruppo non-B.
Corynebacterium tuberculostearicum (100 UFC/mL).
Intregraz. di referto preliminare del 16-06-2018.
Gram positivi (Enterococcus faecalis). Nota: resistenza costitutiva di Enterococcus spp. alle cefalosporine.
Nota: variante fenotipica inusuale 'non-beta-emolitica' di Streptococco B. Opportuno portare in visione il presente referto in caso di futuri screening rettovaginali per Streptococco B, in gestazione.
Coltura: Gardnerella vaginalis (10.000 UFC/mL) - Significatività clinica dubbia, in assenza di quadro microscopico riferibile a vaginosi batterica/dismicrobismo vaginale
Resistenza costitutiva di P. aeruginosa ad amoxicillina/clavu., ceftriaxone, cefalosporine orali, cotrimoxazolo.
Gram negativi (Pseudomonas aeruginosa).
Flora microbica mista: 1. Gram negativi 2. Gram positivi (stafilococchi, o affini)
Esame eseguito su sangue midollare.
Integraz. comunicazione provvisoria del 16-06-2018. Nota 1: tigeciclina ha scarsa attività intrinseca su Proteus/Providencia/Morganella, a prescindere dalla MIC eventualmente nel range di sensibilità (vedi ceppo 2). Nota 2: atteso scivolamento di MIC di amoxicillina-clavulanico nel range di resistenza, in vivo, per il ceppo 2.
Gram negativi (Acinetobacter baumannii-microrganismo Alert).
Integraz. referto provvisorio del 16-04-2018.
Si segnala colonizzazione da S. aureus non-MRSA (100 UFC/mL). Ceppo pan-sensibile, eccetto benzilpenicillina e macrolidi.
Resistenza costitutiva di C. krusei a fluconazolo. Si segnala resistenza ai polieni.
Flora microbica contaminante genitourinaria-enterica. Streptococco B assente.
GRAM POSITIVI (staphiloccocchi e/o affini)
Gram negativi (Enterobacterales [ex-Enterobacteriaceae]). Nota: geni correlati a produzione di carbapenemasi non rilevati (microrganismo non-Alert).
Integraz. referto provvisorio del 19-06-2018.
GRAM POSTIVI
Antigene GDH e tossina B rilevati (immunocromatografia).
Gene tossina B presente. Gene tossina Binaria assente.
antibiogramma non eseguilie per problemi tecnci
Si segnala colonizzazione concomitante da parte di due distinti ceppi di Streptococco B.
Antimicogramma non eseguibile su S. cerevisiae. Propensione di S. cerevisiae alla resistenza a fluconazolo/itraconazolo. Attesa sensibilità di S. cerevisiae ai polieni (nistatina).
Propensione di C. glabrata alla resistenza a fluconazolo/itraconazolo.
Si segnala colonizzazione (100 UFC/mL) da Stenotrophomonas maltophilia (cotrimoxazolo-sensibile).
Integraz. referto provvisorio del 23-06-2018.
Antibiotipo stafilococcico riferibile a MRSA (microrganismo Alert).
Trichophyton spp
Microbacterium aurum.
Gram positivi (corineformi).
MICROSCOPIA: presenza di 'clue cells'; flora lattobacillare rarefatta; leucociti assenti. ESAMI AGGIUNTIVI: Fishy Odor Test POS.; COMMENTO: quadro riferibile a dismicrobismo vaginale/vaginosi batterica.
Integraz. referto provvisorio del 27-06-2018.
Integraz. referto provvisorio del 22-06-2018.
Immunocromatografia: - Antigene GDH positivo. - Tossina B assente (presenza di gene SILENTE per tossina B - vedi PCR).
PCR: - Gene tossina B presente (gene SILENTE). - Gene tossina binaria assente.
Gram negativi.
Gram negativi (Enterobacterales) KPC-pos. (!) Microrganismo Alert.
Streptococco beta-emolitico, gruppo non-A.
Ricerca Antigene GDH: POS
Ricerca gene Tossina B: POS. - Ricerca gene Tossina Binaria: NEG. ( ANALISI IN PCR ).
Ceppi ESBL-positivi. Nota: la resistenza a ertapenem (ceppo 2) correla con iperespressione di ESBL/deficit porine di membrana, in assenza di carbapenemasi.
Antibioticosensibilità in vitro di S. maltophilia non determinabile (eccetto trimetoprim/sulfam.). Resistenza costitutiva di S. maltophilia ad ampicillina-sulbactam, amoxicillina-clavulan., ceftriaxone, cefotaxime, ertapenem, imipenem, meropenem. Resistenza costitutiva di C. krusei a fluconazolo.
Carica microbica esigua. Ceppo di significato clinico dubbio.
flora microbica mista : 10.000 UFC/mL
Si segnala la presenza di muffe (diverse colonie) non appartenenti al genere Aspergillus, in corso di identificazione. Significato clinico dubbio. Opportuna ripetizione prelievo per approfondimento diagnostico ed esclusione di colonizzazione transitoria del condotto uditivo esterno.
Streptococco beta-emolitico, gruppo non-A. Patogenicità faringotonsillare affine a Streptococco A. Deducibile sensibilità ad amoxicillina (cross-sensibilità con benzilpenicillina).
Gram negativi.
Gram negativi
Gram negativi.
Ricerca Antigene GDH: POS. - Ricerca tossine A/B:NEG (Immunocromatografia).
Integraz. referto provvisorio del 28-06-2018.
Si segnala colonizzazione da S. aureus non-MRSA (10.000 UFC/mL). Ceppo pan-sensibile, eccetto benzilpenicillina.
Integraz. referto provvisorio del 25-06-2018.
Nota: antigene di Streptococco A rilevato in immunocromatografia. Opportuna ripetizione tampone/coltura se persiste indicazione clinica.
Ceppo di significatività clinica dubbia, in assenza di quadro microscopico riferibile a vaginosi batterica/dismicrobismo vaginale.
Antigene GDH positivo. Tossina B assente.
Gene tossina B presente (gene SILENTE). Gene tossina Binaria assente.
Flora microbica mista: 1. Gram positivi (stafilococchi e/o affini). 2. Gram negativi (Enterobacterales non-Alert).
Resistenza a ertapenem dovuta ad AmpC/ESBL iperespresso, in assenza di carbapenemasi (ceppo non-Alert).
Ceppo di significatività clinica dubbia, in assenza di quadro microscopico riferibile a vaginosi batterica/dismicrobismo vaginale. Microscopia: n.d.r.
Immunocromatografia: - Antigene GDH negativo - Tossine A/B assenti
Antimicogramma non eseguibile sui miceti filamentosi. Ceppo fungino di significato clinico dubbio (colonizzante?).
-Esame micologico diretto: negativo -Esame micologico colturale: negativo -Esame colturale per batteri: positiva per prersenza di rare colonie di Staphylococcus epidermidis (trattasi di batterio saprofita non patogeno)
GRAM POSITIVI
Gram negativi (Acinetobacter baumannii).
Ricerca Antigene GDH: NEG. (Immunocromatografia).
Nota: il solo t. rettale (in assenza del vaginale) non ha significato (se neg.) ai fini dello screening per Streptococco B.
Bacilli Gram positivi (profilo proteomico riferibile a Lactobacillus spp.).
Gram negativi (Stenotrophomonas maltophilia).
Presenza di più morfotipi batterici. Se indicato clinicamente, si consiglia nuova urinocoltura, prelevata in modo appropriato e inviata in laboratorio entro i tempi corretti.4
IMPOSSIBILE COMPLETARE ANALISI PER PROBLEMA TECNICO. PREGASI INVIARE NUOVO CAMPIONE.
In coltura presenza di numerose colonie di funghi filamentosi contaminanti; all'esame micologico diretto evidenziazione di numerose ife ialine e settate che testimoniano la presenza di un'infezione sostenuta da funghi patogeni dermatofiti (clinicamente presenza di lesioni di tinea corporis)
Propensione di C. glabrata alla selezione di resistenza a fluconazolo, in vivo. MIC nistatina non determinabile.
Gram positivi (Profilo proteomico riferibile a Enterococcus faecalis)
Gram positivi (enterococchi)
Gram positivi (Profilo proteomico riferibile a Enterococcus faecalis )
GRAM POSITIVI ( ENTEROCOCCHI/STREPTOCOCCHI o AFFINI ).
itegrazione del dato provvisorio inviato in data 29/06/2018
Integraz. referto provvisorio del 28-06-2018. Microrganismo Alert.
Antibioticosensibilità in vitro di S. maltophilia non determinabile (eccetto trimetoprim/sulfam.). Resistenza costitutiva di S. maltophilia ad ampicillina-sulbactam, amoxicillina-clavulan., ceftriaxone, cefotaxime, cefalosporine orali, ertapenem, imipenem, meropenem.
Negativo lo sviluppo di funghi dermatofiti; presenza di alcune colonie di funghi ialini contaminanti
La paziente riferisce di effettuare una terapia con ovuli di cui non ricorda il nome perciò in caso di risultato negativo si consiglia di ripetere l'esame dopo 10 giorni dalla fine della terapia.
Si segnala colonizzazione da Streptococcus constellatus (beta-emolitico, gruppo non-B, non-A), microrganismo occasionalmente responsabile di setticemia neonatale. Ceppo sensibile ad ampicillina, amoxicillina, cefalosporine orali, ceftriaxone, clindamicina, teicoplanina, vancomicina. Attività in vitro macrolidi non determinabile su S. constellatus.
Ricerca gene Tossina B: POS. - Ricerca gene Tossina Binaria: NEG.
Integrazione del referto preliminare inviato in data 30/06
Antibioticosensibilità in vitro di S. maltophilia non determinabile (eccetto trimetoprim/sulfam.). Resistenza costitutiva di S. maltophilia ad ampicillina-sulbactam, amoxicillina-clavulan., ceftriaxone, cefotaxime, ertapenem, imipenem, meropenem.
Antigene GDH positivo. Tossina B assente (gene SILENTE-vedi PCR).
Integraz. referto provvisorio del 30-06-2018.
Gram positivi (stafilococchi, o affini).
MIC nistatina non determinabile
Nota: Antigene di Streptococco A rilevato in immunocromatografia. Opportuna ripetizione tampone/coltura se persiste indicazione clinica.
Attività in vitro di ciprofloxacina temporaneamente non determinabile.
Integraz. referto provvisorio del 02-07-2018.
La resistenza di basso livello a imipenem è comune in Proteus spp
RICERCA GENE TOSSINA B / BINARIA : NEG. ( ANALISI IN PCR ).
seminato per errore su mrsa vedere il sab dei germi alert
(Clostridium difficile assente)
Presenza di flora batterica mista: 1) Lieviti 2) Gram positivi (stafilococchi e/o affini)
Presenza di flora mista: 1) Gram positivi (stafilococchi e/o affini) 2) Lieviti
Flora microbica mista: - Gram positivi (stafilococchi, o affini). - Miceti (lieviti)
Flora Gram pos. mista: 1. Stafilococchi, o affini. 2. Streptococchi. o affini.
Integraz. referto provvisorio del 30-06-2018.
Ricerca Antigene GDH: NEG. - Ricerca tossine A/B: NEG. (Immunocromatografia).
Nota: antigene di Streptococco A rilevato in immunocromatografia. Opportuna ripetizione tampone/coltura se persiste indicazione clinica.
Gram positivi (enterococchi)
Si segnala propensione alla resistenza al fluconazolo
Tigeciclina ha scarsa attività intrinseca verso Morganella spp., Proteus spp., Providencia spp.
Presenza di flora microbica mista da possibile contaminazione.
indeterminato. si consiglia controllo su nuovo campione
